# Supplementary material for: Development of a two-step cultivation strategy for the production of vitamin B12 by Bacillus megaterium
Source: Microb Cell Fact. 2014 Jul 15;13:102. doi: 10.1186/s12934-014-0102-7 (PMC4105875; doi:10.1186/s12934-014-0102-7)
Supplement: Additional file 3: — ANOVA of Biomass. [file s12934-014-0102-7-S3.xlsx]

## Sheet: Additional file 3-ANOVA of R1 B
Additional file 3. ANOVA of Biomass
Response	1	Biomass
ANOVA for Response Surface Quadratic Model
Analysis of variance table [Partial sum of squares - Type III]
	Sum of		Mean	F	p-value
Source	Squares	df	Square	Value	Prob > F
Model	177.238	9	19.6931	12.4271	0.0016	significant
A-Step 1 +O2	13.5634	1	13.5634	8.55904	0.0222
B-Step 2 -O2	15.4321	1	15.4321	9.73828	0.0168
C-Step 3 +O2	59.4353	1	59.4353	37.5061	0.0005
AB	12.0563	1	12.0563	7.60803	0.0282
AC	17.9446	1	17.9446	11.3238	0.012
BC	0.945216	1	0.945216	0.59647	0.4652
A^2	0.121883	1	0.121883	0.0769132	0.7895
B^2	7.29172	1	7.29172	4.60137	0.0691
C^2	47.6649	1	47.6649	30.0785	0.0009
Residual	11.0928	7	1.58468
Lack of Fit	0.352045	3	0.117348	0.0437021	0.9861	not significant
Pure Error	10.7407	4	2.68519
Cor Total	188.331	16
The Model F-value of 12.43 implies the model is significant. There is only
a 0.16% chance that a "Model F-Value" this large could occur due to noise.
Values of "Prob > F" less than 0.0500 indicate model terms are significant.
In this case A, B, C, AB, AC, C_x0001_++2_x0001_+- are significant model terms.
Values greater than 0.1000 indicate the model terms are not significant.
If there are many insignificant model terms (not counting those required to support hierarchy),
model reduction may improve your model.
The "Lack of Fit F-value" of 0.04 implies the Lack of Fit is not significant relative to the pure
error. There is a 98.61% chance that a "Lack of Fit F-value" this large could occur due
to noise. Non-significant lack of fit is good -- we want the model to fit.
Std. Dev.	1.25884	R-Squared	0.941099
Mean	9.61601	Adj R-Squared	0.86537
C.V. %	13.0911	Pred R-Squared	0.88098
PRESS	22.4151	Adeq Precision	11.3105
The "Pred R-Squared" of 0.8810 is in reasonable agreement with the "Adj R-Squared" of 0.8654.
"Adeq Precision" measures the signal to noise ratio. A ratio greater than 4 is desirable. Your
ratio of 11.310 indicates an adequate signal. This model can be used to navigate the design space.
Coefficient	Standard	95% CI	95% CI
Factor	Estimate	df	Error	Low	High	VIF
Intercept	7.33333	1	0.562971	6.00212	8.66455
A-Step 1 +O2	-1.30208	1	0.445068	-2.3545	-0.249665	1
B-Step 2 -O2	1.38889	1	0.445068	0.336471	2.44131	1
C-Step 3 +O2	-2.72569	1	0.445068	-3.77811	-1.67328	1
AB	-1.73611	1	0.629421	-3.22446	-0.247767	1
AC	-2.11806	1	0.629421	-3.6064	-0.629711	1
BC	0.486111	1	0.629421	-1.00223	1.97446	1
A^2	0.170139	1	0.613484	-1.28052	1.6208	1.00588
B^2	1.31597	1	0.613484	-0.134686	2.76663	1.00588
C^2	3.36458	1	0.613484	1.91392	4.81524	1.00588
Final Equation in Terms of Coded Factors:
Biomass	=
7.33333
-1.30208	* A
1.38889	* B
-2.72569	* C
-1.73611	* A * B
-2.11806	* A * C
0.486111	* B * C
0.170139	* A^2
1.31597	* B^2
3.36458	* C^2
Final Equation in Terms of Actual Factors:
Biomass	=
23.5467
0.609697	* Step 1 +O2
-0.2482	* Step 2 -O2
-2.47936	* Step 3 +O2
-0.0214335	* Step 1 +O2 * Step 2 -O2
-0.0392233	* Step 1 +O2 * Step 3 +O2
0.00900206	* Step 2 -O2 * Step 3 +O2
0.00210048	* Step 1 +O2^2
0.0162466	* Step 2 -O2^2
0.0934606	* Step 3 +O2^2
