# Supplementary material for: Development of a two-step cultivation strategy for the production of vitamin B12 by Bacillus megaterium
Source: Microb Cell Fact. 2014 Jul 15;13:102. doi: 10.1186/s12934-014-0102-7 (PMC4105875; doi:10.1186/s12934-014-0102-7)
Supplement: Additional file 4: — ANOVA of Total vitamin B12. [file s12934-014-0102-7-S4.xlsx]

## Sheet: Additional file 4_ANOVA of R2 T
Additional file 4_ANOVA of Total vitamin B12
Response	2	Total vitamin B12
ANOVA for Response Surface Quadratic Model
Analysis of variance table [Partial sum of squares - Type III]
	Sum of		Mean	F	p-value
Source	Squares	df	Square	Value	Prob > F
Model	36890.7	9	4098.97	32.6435	< 0.0001	significant
A-Step 1 +O2	12693.5	1	12693.5	101.089	< 0.0001
B-Step 2 -O2	2371.42	1	2371.42	18.8856	0.0034
C-Step 3 +O2	1434.24	1	1434.24	11.422	0.0118
AB	3976.4	1	3976.4	31.6674	0.0008
AC	84.3992	1	84.3992	0.672142	0.4393
BC	10.8608	1	10.8608	0.0864934	0.7772
A^2	12440.5	1	12440.5	99.0744	< 0.0001
B^2	2533.47	1	2533.47	20.1761	0.0028
C^2	1266.87	1	1266.87	10.0892	0.0156
Residual	878.973	7	125.568
Lack of Fit	707.283	3	235.761	5.49271	0.0667	not significant
Pure Error	171.69	4	42.9225
Cor Total	37769.7	16
The Model F-value of 32.64 implies the model is significant. There is only
a 0.01% chance that a "Model F-Value" this large could occur due to noise.
Values of "Prob > F" less than 0.0500 indicate model terms are significant.
In this case A, B, C, AB, A_x0001_++2_x0001_+-, B_x0001_++2_x0001_+-, C_x0001_++2_x0001_+- are significant model terms.
Values greater than 0.1000 indicate the model terms are not significant.
If there are many insignificant model terms (not counting those required to support hierarchy),
model reduction may improve your model.
The "Lack of Fit F-value" of 5.49 implies there is a 6.67% chance that a "Lack of Fit F-
value" this large could occur due to noise. Lack of fit is bad -- we want the model to fit.
This relatively low probability (<10%) is troubling.
Std. Dev.	11.2057	R-Squared	0.976728
Mean	54.5706	Adj R-Squared	0.946807
C.V. %	20.5343	Pred R-Squared	0.693278
PRESS	11584.8	Adeq Precision	22.4026
The "Pred R-Squared" of 0.6933 is not as close to the "Adj R-Squared" of 0.9468 as one might
normally expect. This may indicate a large block effect or a possible problem with your model
and/or data. Things to consider are model reduction, response transformation, outliers, etc.
"Adeq Precision" measures the signal to noise ratio. A ratio greater than 4 is desirable. Your
ratio of 22.403 indicates an adequate signal. This model can be used to navigate the design space.
Coefficient	Standard	95% CI	95% CI
Factor	Estimate	df	Error	Low	High	VIF
Intercept	25.6106	1	5.01134	13.7606	37.4605
A-Step 1 +O2	-39.8332	1	3.96181	-49.2014	-30.465	1
B-Step 2 -O2	17.2171	1	3.96181	7.84887	26.5853	1
C-Step 3 +O2	-13.3895	1	3.96181	-22.7577	-4.02134	1
AB	-31.5294	1	5.60285	-44.778	-18.2807	1
AC	-4.59345	1	5.60285	-17.8421	8.65517	1
BC	1.64778	1	5.60285	-11.6008	14.8964	1
A^2	54.3565	1	5.46098	41.4433	67.2696	1.00588
B^2	24.5295	1	5.46098	11.6164	37.4427	1.00588
C^2	-17.346	1	5.46098	-30.2591	-4.4328	1.00588
Final Equation in Terms of Coded Factors:
Total vitamin B12	=
25.6106
-39.8332	* A
17.2171	* B
-13.3895	* C
-31.5294	* A * B
-4.59345	* A * C
1.64778	* B * C
54.3565	* A^2
24.5295	* B^2
-17.346	* C^2
Final Equation in Terms of Actual Factors:
Total vitamin B12	=
60.3947
-9.64559	* Step 1 +O2
-4.03492	* Step 2 -O2
9.64024	* Step 3 +O2
-0.389251	* Step 1 +O2 * Step 2 -O2
-0.0850639	* Step 1 +O2 * Step 3 +O2
0.0305145	* Step 2 -O2 * Step 3 +O2
0.671067	* Step 1 +O2^2
0.302834	* Step 2 -O2^2
-0.481832	* Step 3 +O2^2
