# Supplementary material for: Development of a two-step cultivation strategy for the production of vitamin B12 by Bacillus megaterium
Source: Microb Cell Fact. 2014 Jul 15;13:102. doi: 10.1186/s12934-014-0102-7 (PMC4105875; doi:10.1186/s12934-014-0102-7)
Supplement: Additional file 5: — ANOVA of Vitamins B12 per g CDW. [file s12934-014-0102-7-S5.xlsx]

## Sheet: Additional file 5_ANOVA of R3 V
Additional file 5_ANOVA of Vitamin B12 per g CDW
Response	3	Vitamin B12 per g CDW
ANOVA for Response Surface Quadratic Model
Analysis of variance table [Partial sum of squares - Type III]
	Sum of		Mean	F	p-value
Source	Squares	df	Square	Value	Prob > F
Model	267.581	9	29.7312	25.6997	0.0001	significant
A-Step 1 +O2	69.5583	1	69.5583	60.1262	0.0001
B-Step 2 -O2	0.766431	1	0.766431	0.662503	0.4425
C-Step 3 +O2	2.22006	1	2.22006	1.91902	0.2085
AB	4.11248	1	4.11248	3.55483	0.1014
AC	0.00495826	1	0.00495826	0.00428592	0.9496
BC	0.41138	1	0.41138	0.355597	0.5697
A^2	120.705	1	120.705	104.337	< 0.0001
B^2	26.6097	1	26.6097	23.0014	0.002
C^2	48.2411	1	48.2411	41.6996	0.0003
Residual	8.0981	7	1.15687
Lack of Fit	5.97857	3	1.99286	3.76094	0.1166	not significant
Pure Error	2.11953	4	0.529883
Cor Total	275.679	16
The Model F-value of 25.70 implies the model is significant. There is only
a 0.01% chance that a "Model F-Value" this large could occur due to noise.
Values of "Prob > F" less than 0.0500 indicate model terms are significant.
In this case A, A_x0001_++2_x0001_+-, B_x0001_++2_x0001_+-, C_x0001_++2_x0001_+- are significant model terms.
Values greater than 0.1000 indicate the model terms are not significant.
If there are many insignificant model terms (not counting those required to support hierarchy),
model reduction may improve your model.
The "Lack of Fit F-value" of 3.76 implies the Lack of Fit is not significant relative to the pure
error. There is a 11.66% chance that a "Lack of Fit F-value" this large could occur due
to noise. Non-significant lack of fit is good -- we want the model to fit.
Std. Dev.	1.07558	R-Squared	0.970625
Mean	5.48166	Adj R-Squared	0.932857
C.V. %	19.6214	Pred R-Squared	0.640999
PRESS	98.9689	Adeq Precision	17.175
The "Pred R-Squared" of 0.6410 is not as close to the "Adj R-Squared" of 0.9329 as one might
normally expect. This may indicate a large block effect or a possible problem with your model
and/or data. Things to consider are model reduction, response transformation, outliers, etc.
"Adeq Precision" measures the signal to noise ratio. A ratio greater than 4 is desirable. Your
ratio of 17.175 indicates an adequate signal. This model can be used to navigate the design space.
Coefficient	Standard	95% CI	95% CI
Factor	Estimate	df	Error	Low	High	VIF
Intercept	3.3719	1	0.481014	2.23448	4.50931
A-Step 1 +O2	-2.94869	1	0.380275	-3.8479	-2.04948	1
B-Step 2 -O2	0.309522	1	0.380275	-0.589685	1.20873	1
C-Step 3 +O2	-0.52679	1	0.380275	-1.426	0.372417	1
AB	-1.01396	1	0.53779	-2.28563	0.257708	1
AC	-0.0352075	1	0.53779	-1.30688	1.23646	1
BC	0.320695	1	0.53779	-0.950976	1.59237	1
A^2	5.3542	1	0.524173	4.11472	6.59367	1.00588
B^2	2.51392	1	0.524173	1.27445	3.75339	1.00588
C^2	-3.38486	1	0.524173	-4.62433	-2.14539	1.00588
Final Equation in Terms of Coded Factors:
Vitamin B12 per 1g CDW	=
3.3719
-2.94869	* A
0.309522	* B
-0.52679	* C
-1.01396	* A * B
-0.0352075	* A * C
0.320695	* B * C
5.3542	* A^2
2.51392	* B^2
-3.38486	* C^2
Final Equation in Terms of Actual Factors:
Vitamin B12 per 1g CDW	=
4.9648
-1.32186	* Step 1 +O2
-0.855294	* Step 2 -O2
2.08556	* Step 3 +O2
-0.0125181	* Step 1 +O2 * Step 2 -O2
-0.00065199	* Step 1 +O2 * Step 3 +O2
0.00593879	* Step 2 -O2 * Step 3 +O2
0.0661012	* Step 1 +O2^2
0.0310361	* Step 2 -O2^2
-0.0940239	* Step 3 +O2^2
